# Supplementary material for: Assessing Potential Habitat Suitability of the Endangered Endo-Holoparasitic Sapria himalayana and Its Multiple Hosts in China Under Global Warming
Source: Plants (Basel). 2026 Feb 11;15(4):574. doi: 10.3390/plants15040574 (PMC12944323; doi:10.3390/plants15040574)
Supplement: Supplementary file 1 [file plants-15-00574-s001.zip]

Archive with 1 entries (1 files):
- 20251225 Supplementary Tables.pdf
